# Supplementary material for: High-fidelity parameter-efficient fine-tuning for joint recognition and linking of diagnoses to ICD-10 in non-standard primary care notes
Source: JAMIA Open. 2025 Oct 16;8(5):ooaf120. doi: 10.1093/jamiaopen/ooaf120 (PMC12530322; doi:10.1093/jamiaopen/ooaf120)
Supplement: ooaf120_Supplementary_Data [file ooaf120_supplementary_data.zip]

Archive with 3 entries (3 files):
- references.bib
- jamiaopen.cls
- main.tex
