# Supplementary material for: High-fidelity parameter-efficient fine-tuning for joint recognition and linking of diagnoses to ICD-10 in non-standard primary care notes
Source: JAMIA Open. 2025 Oct 16;8(5):ooaf120. doi: 10.1093/jamiaopen/ooaf120 (PMC12530322; doi:10.1093/jamiaopen/ooaf120)
Supplement: ooaf120_Supplementary_Data [file ooaf120_supplementary_data.zip › references.bib]

@article{BELB2023,
  author  = {Garda, S. and Weber-Genzel, L. and Martin, R. and Leser, U.},
  title   = {{BELB}: a biomedical entity linking benchmark},
  journal = {Bioinformatics},
  volume  = {39},
  number  = {11},
  pages   = {btad698},
  year    = {2023},
  doi     = {10.1093/bioinformatics/btad698},
  url     = {https://doi.org/10.1093/bioinformatics/btad698}
}

@article{Luo2025,
  author  = {Luo, G. and Shi, N. and Wang, G. and Tang, B.},
  title   = {Contextual information contributes to biomedical named entity normalization},
  journal = {Journal of Biomedical Informatics},
  volume  = {165},
  pages   = {104806},
  year    = {2025},
  doi     = {10.1016/j.jbi.2025.104806}
}

@inproceedings{martins-etal-2019-joint,
  author    = {Martins, Pedro H. and Marinho, Zita and Martins, Andr{\'e} F. T.},
  title     = {Joint learning of named entity recognition and entity linking},
  booktitle = {Proceedings of the 57th Annual Meeting of the Association for Computational Linguistics: Student Research Workshop},
  year      = {2019},
  pages     = {190--196},
  doi       = {10.18653/v1/P19-2026},
  url       = {https://aclanthology.org/P19-2026}
}

@inproceedings{Zhao2019,
  author    = {Zhao, S. and Liu, T. and Zhao, S. and Wang, F.},
  title     = {A neural multi-task learning framework to jointly model medical named entity recognition and normalization},
  booktitle = {Proceedings of the Thirty-Third AAAI Conference on Artificial Intelligence},
  year      = {2019},
  doi       = {10.1609/aaai.v33i01.3301817},
  pages = {--},
  url       = {https://doi.org/10.1609/aaai.v33i01.3301817}
}

@article{mohan2019medmentionslargebiomedicalcorpus,
  author  = {Mohan, Sunil and Li, Donghui},
  title   = {MedMentions: A large biomedical corpus annotated with UMLS concepts},
  journal = {arXiv preprint},
  volume  = {arXiv:1902.09476},
  year    = {2019},
  url     = {https://arxiv.org/abs/1902.09476}
}

@article{Johnson2023,
  author  = {Johnson, Alistair E. W. and Bulgarelli, Luca and Shen, Lu and Gayles, Amanda and Shammout, Amro and Horng, Steven and Pollard, Tom J. and Hao, Shenda and Moody, Benjamin and Gow, Ben and Lehman, Li-Wei H. and Celi, Leo A. and Mark, Roger G.},
  title   = {MIMIC-IV, a freely accessible electronic health record dataset},
  journal = {Scientific Data},
  volume  = {10},
  number  = {1},
  pages   = {1},
  year    = {2023},
  doi     = {10.1038/s41597-022-01899-x},
  url     = {https://doi.org/10.1038/s41597-022-01899-x}
}

@inproceedings{chang2023meta,
  author    = {Chang, H.-H. and Hsu, T.-C. and Hsieh, Y.-H. and Lin, C.-H.},
  title     = {Meta-EHR: A meta-learning approach for electronic health records with a high imbalanced ratio and missing rate},
  booktitle = {Proceedings of the IEEE Engineering in Medicine and Biology Society (EMBC)},
  pages = {--},
  year      = {2023},
  doi       = {10.1109/EMBC40787.2023.10340634},
  url       = {https://ieeexplore.ieee.org/document/10340634}
}

@article{wang2023bayesian,
  author  = {Wang, R. and Liang, Y. and Miao, Z. and Liu, T.},
  title   = {Bayesian analysis for imbalanced positive-unlabelled diagnosis codes in electronic health records},
  journal = {Annals of Applied Statistics},
  volume  = {17},
  number  = {2},
  pages   = {1220--1238},
  year    = {2023},
  doi     = {10.1214/22-AOAS1666}
}

@article{Lopez-Garcia2023,
  author  = {López-García, Guillermo and Jerez, José M. and Ribelles, Nicolás and Alba, Enrique and Veredas, Francisco J.},
  title   = {Explainable clinical coding with in-domain adapted transformers},
  journal = {Journal of Biomedical Informatics},
  volume  = {139},
  pages   = {104323},
  year    = {2023},
  doi     = {10.1016/j.jbi.2023.104323}
}

@article{GLIGIC2020132,
  author  = {Gligic, L. and Kormilitzin, A. and Goldberg, P. and Nevado-Holgado, A.},
  title   = {Named entity recognition in electronic health records using transfer learning bootstrapped neural networks},
  journal = {Neural Networks},
  volume  = {121},
  pages   = {132--139},
  year    = {2020},
  doi     = {10.1016/j.neunet.2019.08.032}
}

@article{Yan2021,
  author  = {Yan, C. and Zhang, Y. and Liu, K. and others},
  title   = {Enhancing unsupervised medical entity linking with multi-instance learning},
  journal = {BMC Medical Informatics and Decision Making},
  volume  = {21},
  pages   = {317},
  year    = {2021},
  doi     = {10.1186/s12911-021-01654-z}
}

@inproceedings{Noh2021,
  author    = {Noh, J. and Kavuluru, R.},
  title     = {Joint Learning for Biomedical NER and Entity Normalization: Encoding Schemes, Counterfactual Examples, and Zero-Shot Evaluation},
  pages = {--},
  booktitle = {12th ACM Conference on Bioinformatics, Computational Biology, and Health Informatics (ACM-BCB 2021)},
  year      = {2021},
  doi       = {10.1145/3459930.3469533}
}

@inproceedings{10.1609/aaai.v37i11.26624,
  author    = {Xu, Z. and Chen, Y. and Hu, B.},
  title     = {Improving biomedical entity linking with cross-entity interaction},
  booktitle = {Proceedings of the Thirty-Seventh AAAI Conference on Artificial Intelligence},
  year      = {2023},
  pages = {--},
  doi       = {10.1609/aaai.v37i11.26624}
}

@inproceedings{zhu2022,
  author    = {Zhu, T. and Qin, Y. and Chen, Q. and Hu, B. and Xiang, Y.},
  title     = {Enhancing entity representations with prompt learning for biomedical entity linking},
  booktitle = {Proceedings of the 31st International Joint Conference on Artificial Intelligence (IJCAI)},
  year      = {2022},
  pages     = {4011--4017},
  doi       = {10.24963/ijcai.2022/557}
}

@article{shoham2024cpllmclinicalpredictionlarge,
  author  = {Ben Shoham, O. and Rappoport, N.},
  title   = {CPLLM: Clinical prediction with large language models},
  journal = {arXiv preprint},
  volume  = {arXiv:2309.11295},
  year    = {2024},
  url     = {https://arxiv.org/abs/2309.11295}
}

@techreport{idiap2024,
  key          = {IDIAP},
  author       = {{IDIAP Research Foundation}},
  title        = {IDIAP Research Foundation website},
  institution  = {IDIAP Research Foundation},
  year         = {2023},
  note         = {Accessed April 2024},
  url          = {https://www.idiapjgol.org/index.php/en/}
}


@article{lora,
  author  = {Hu, E. J. and Shen, Y. and Wallis, P. and Allen-Zhu, Z. and Li, Y. and Wang, S. and Wang, L. and Chen, W.},
  title   = {LoRA: Low-rank adaptation of large language models},
  journal = {arXiv preprint},
  volume  = {arXiv:2106.09685},
  year    = {2021},
  url     = {https://arxiv.org/abs/2106.09685}
}

@article{dora,
  author  = {Liu, S.-Y. and Wang, C.-Y. and Yin, H. and Molchanov, P. and Wang, Y.-C. F. and Cheng, K.-T. and Chen, M.-H.},
  title   = {DoRA: Weight-decomposed low-rank adaptation},
  journal = {arXiv preprint},
  volume  = {arXiv:2402.09353},
  year    = {2024},
  url     = {https://arxiv.org/abs/2402.09353}
}

@article{loha,
  author  = {Hyeon-Woo, N. and Ye-Bin, M. and Oh, T.-H.},
  title   = {FedPara: Low-rank Hadamard product for communication-efficient federated learning},
  journal = {arXiv preprint},
  volume  = {arXiv:2108.06098},
  year    = {2023},
  url     = {https://arxiv.org/abs/2108.06098}
}

@article{lokr,
  author  = {Yeh, S.-Y. and Hsieh, Y.-G. and Gao, Z. and Yang, B. B. W. and Oh, G. and Gong, Y.},
  title   = {Navigating text-to-image customization: From lycoris fine-tuning to model evaluation},
  journal = {arXiv preprint},
  volume  = {arXiv:2309.14859},
  year    = {2024},
  url     = {https://arxiv.org/abs/2309.14859}
}

@article{qlora,
  author  = {Dettmers, T. and Pagnoni, A. and Holtzman, A. and Zettlemoyer, L.},
  title   = {QLoRA: Efficient finetuning of quantized LLMs},
  journal = {arXiv preprint},
  volume  = {arXiv:2305.14314},
  year    = {2023},
  url     = {https://arxiv.org/abs/2305.14314}
}

@article{bertmultilingual,
  author  = {Devlin, J. and Chang, M. and Lee, K. and Toutanova, K.},
  title   = {BERT: Pre-training of deep bidirectional transformers for language understanding},
  journal = {arXiv preprint},
  volume  = {arXiv:1810.04805},
  year    = {2018},
  url     = {http://arxiv.org/abs/1810.04805}
}

@article{Sanh2019DistilBERTAD,
  author  = {Sanh, V. and Debut, L. and Chaumond, J. and Wolf, T.},
  title   = {DistilBERT, a distilled version of BERT: smaller, faster, cheaper and lighter},
  journal = {arXiv preprint},
  volume  = {arXiv:1910.01108},
  year    = {2019}
}

@article{mdeberta,
  author  = {He, P. and Gao, J. and Chen, W.},
  title   = {DeBERTaV3: Improving DeBERTa using Electra-style pre-training with gradient-disentangled embedding sharing},
  journal = {arXiv preprint},
  volume  = {arXiv:2111.09543},
  year    = {2023},
  url     = {https://arxiv.org/abs/2111.09543}
}

@techreport{Estupinan2025,
  key         = {EstupinanDataset},
  author      = {Estupi{\~n}an-Ojeda, Cristian and Sandomingo-Freire, Ra{\'u}l J. and Padr{\'o}, Llu{\'\i}s and Turmo, Jordi},
  title       = {High-Fidelity Parameter-Efficient Fine-Tuning for Joint Recognition and Linking of Diagnoses to ICD-10 in Non-Standard Primary Care Notes},
  institution = {Dryad},
  year        = {2025},
  number      = {DOI: 10.5061/dryad.7m0cfxq8b},
  url         = {https://doi.org/10.5061/dryad.7m0cfxq8b},
  note        = {Dataset}
}
