# Supplementary material for: High-fidelity parameter-efficient fine-tuning for joint recognition and linking of diagnoses to ICD-10 in non-standard primary care notes
Source: JAMIA Open. 2025 Oct 16;8(5):ooaf120. doi: 10.1093/jamiaopen/ooaf120 (PMC12530322; doi:10.1093/jamiaopen/ooaf120)
Supplement: ooaf120_Supplementary_Data [file ooaf120_supplementary_data.zip › jamiaopen.cls]

\NeedsTeXFormat{LaTeX2e}
\ProvidesClass{jamiaopen}[Custom JAMIA Open style]

\LoadClass[10pt]{article}

\makeatletter\if@twocolumn\PassOptionsToPackage{switch}{lineno}\else\fi\makeatother

\makeatother
\usepackage{setspace}
\usepackage{amsmath,amsfonts,amsbsy,amssymb,tabulary,graphicx,times,caption,fancyhdr}
\usepackage{comment}
\usepackage[utf8]{inputenc}
\usepackage{makecell}
\usepackage{adjustbox}
\usepackage{multirow}
\usepackage{placeins}
\usepackage[paperheight=11in,paperwidth=8.50in,margin=2cm,headsep=.8cm,top=2.5cm,headheight=1cm]{geometry}
\renewenvironment{abstract} {\vspace*{-1pc}\trivlist\item[]\leftskip\oupIndent\hrulefill\par\vskip4pt\noindent\textbf{\abstractname}\mbox{\null}\\\relax}{\par\noindent\hrulefill\endtrivlist} 
\linespread{1.13} \date{}
\captionsetup{labelfont=bf,skip=1.4pt,aboveskip=1pc,labelsep=period,justification=raggedright}
\captionsetup[table]{labelfont=bf,skip=1.4pt,labelsep=period,labelsep=period,justification=raggedright}


\makeatletter\def\oupIndent{1pt}
\def\author#1{\gdef\@author{\hskip-\dimexpr(\tabcolsep)\hskip\oupIndent\parbox{\dimexpr\textwidth-\oupIndent}{\raggedright\bfseries#1}}}
\def\title#1{\gdef\@title{\raggedright\bfseries\ifx\@articleType\@empty\vspace*{-2cm}\else\vspace*{-2cm}\@articleType\\\fi#1}}
\let\@articleType\@empty \def\articletype#1{\gdef\@articleType{{\normalfont\itshape#1}}}
\fancypagestyle{headings}{\renewcommand{\headrulewidth}{1.5pt}\fancyhf{}\fancyhead[C]{\RunningHead}\fancyhead[R]{\thepage}}\pagestyle{headings}
\setlength{\parindent}{10pt}
\usepackage[explicit,noindentafter]{titlesec}
\usepackage{textcase}
\setcounter{secnumdepth}{0}
 \def\NormalBaseline{\def\baselinestretch{1.1}}
\titleformat{\section}[hang]{\NormalBaseline\raggedright\large\bfseries\fontsize{12}{14.4}\selectfont}
{\thesection}
{10pt}
{\MakeUppercase{#1}}
[]
\titleformat{\subsection}[hang]{\NormalBaseline\raggedright\bfseries}
{\thesubsection}
{10pt}
{#1}
[]
\titleformat{\subsubsection}[hang]{\raggedright}
{\thesubsubsection}
{10pt}
{#1}
[\unskip]
\titleformat{\paragraph}[runin]{\NormalBaseline\bfseries}
{\theparagraph}
{10pt}
{#1}
[\unskip]
\titleformat{\subparagraph}[runin]{\NormalBaseline\filright}
{\thesubparagraph}
{10pt}
{#1}
[\unskip]

\titlespacing{\section}{0pt}{1.5\baselineskip}{.2\baselineskip}
\titlespacing{\subsection}{0pt}{1.5\baselineskip}{.2\baselineskip}
\titlespacing{\subsubsection}{0pt}{1.5\baselineskip}{.2\baselineskip}
\titlespacing{\paragraph}{20pt}{.5\baselineskip}{10pt}
\titlespacing{\subparagraph}{0pt}{.5\baselineskip}{10pt}

\makeatother


\tolerance=5000 \lefthyphenmin 3

\usepackage{url,multirow,morefloats,floatflt,cancel,tfrupee}
\makeatletter


\AtBeginDocument{\@ifpackageloaded{textcomp}{}{\usepackage{textcomp}}}
\makeatother
\usepackage{colortbl}
\usepackage{xcolor}
\usepackage{pifont}
\usepackage[nointegrals]{wasysym}
\urlstyle{rm}
\makeatletter

%%%For Table column width calculation.
\def\mcWidth#1{\csname TY@F#1\endcsname+\tabcolsep}

%%Hacking center and right align for table
\def\cAlignHack{\rightskip\@flushglue\leftskip\@flushglue\parindent\z@\parfillskip\z@skip}
\def\rAlignHack{\rightskip\z@skip\leftskip\@flushglue \parindent\z@\parfillskip\z@skip}

%Etal definition in references
\@ifundefined{etal}{\def\etal{\textit{et~al}}}{}


%\if@twocolumn\usepackage{dblfloatfix}\fi
\usepackage{ifxetex}
\ifxetex\else\if@twocolumn\@ifpackageloaded{stfloats}{}{\usepackage{dblfloatfix}}\fi\fi

\AtBeginDocument{
\expandafter\ifx\csname eqalign\endcsname\relax
\def\eqalign#1{\null\vcenter{\def\\{\cr}\openup\jot\m@th
  \ialign{\strut$\displaystyle{##}$\hfil&$\displaystyle{{}##}$\hfil
      \crcr#1\crcr}}\,}
\fi
}

%For fixing hardfail when unicode letters appear inside table with endfloat
\AtBeginDocument{%
  \@ifpackageloaded{endfloat}%
   {\renewcommand\efloat@iwrite[1]{\immediate\expandafter\protected@write\csname efloat@post#1\endcsname{}}}{\newif\ifefloat@tables}%
}%

\def\BreakURLText#1{\@tfor\brk@tempa:=#1\do{\brk@tempa\hskip0pt}}
\let\lt=<
\let\gt=>
\def\processVert{\ifmmode|\else\textbar\fi}
\let\processvert\processVert

\@ifundefined{subparagraph}{
\def\subparagraph{\@startsection{paragraph}{5}{2\parindent}{0ex plus 0.1ex minus 0.1ex}%
{0ex}{\normalfont\small\itshape}}%
}{}

% These are now gobbled, so won't appear in the PDF.
\newcommand\role[1]{\unskip}
\newcommand\aucollab[1]{\unskip}
  
\@ifundefined{tsGraphicsScaleX}{\gdef\tsGraphicsScaleX{1}}{}
\@ifundefined{tsGraphicsScaleY}{\gdef\tsGraphicsScaleY{.9}}{}
% To automatically resize figures to fit inside the text area
\def\checkGraphicsWidth{\ifdim\Gin@nat@width>\linewidth
	\tsGraphicsScaleX\linewidth\else\Gin@nat@width\fi}

\def\checkGraphicsHeight{\ifdim\Gin@nat@height>.9\textheight
	\tsGraphicsScaleY\textheight\else\Gin@nat@height\fi}

\def\fixFloatSize#1{}
\let\ts@includegraphics\includegraphics

\def\inlinegraphic[#1]#2{{\edef\@tempa{#1}\edef\baseline@shift{\ifx\@tempa\@empty0\else#1\fi}\edef\tempZ{\the\numexpr(\numexpr(\baseline@shift*\f@size/100))}\protect\raisebox{\tempZ pt}{\ts@includegraphics{#2}}}}


\AtBeginDocument{\def\includegraphics{\@ifnextchar[{\ts@includegraphics}{\ts@includegraphics[width=\checkGraphicsWidth,height=\checkGraphicsHeight,keepaspectratio]}}}

\DeclareMathAlphabet{\mathpzc}{OT1}{pzc}{m}{it}

\def\URL#1#2{\@ifundefined{href}{#2}{\href{#1}{#2}}}

%%For url break
\def\UrlOrds{\do\*\do\-\do\~\do\'\do\"\do\-}%
\g@addto@macro{\UrlBreaks}{\UrlOrds}


\edef\fntEncoding{\f@encoding}
\def\EUoneEnc{EU1}
\makeatother
\def\floatpagefraction{0.8} 
\def\dblfloatpagefraction{0.8}
\def\style#1#2{#2}
\def\xxxguillemotleft{\fontencoding{T1}\selectfont\guillemotleft}
\def\xxxguillemotright{\fontencoding{T1}\selectfont\guillemotright}

\newif\ifmultipleabstract\multipleabstractfalse%
\newenvironment{typesetAbstractGroup}{}{}%

%%%%%%%%%%%%%%%%%%%%%%%%%%%%%%%%%%%%%%%%%%%%%%%%%%%%%%%%%%%%%%%%%%%%%%%%%%

\usepackage[numbers,sort&compress]{natbib}
\usepackage[T1]{fontenc}
\usepackage{float}

% additional packages   [Ali, Neus]
\usepackage{amsmath}
\usepackage{booktabs}
\PassOptionsToPackage{hyphens}{url}
\usepackage[colorlinks = true,
            linkcolor = blue,
            urlcolor  = blue,
            citecolor = blue,
            anchorcolor = blue]{hyperref}

\endinput
